# Supplementary material for: Metabolic biomarkers differentiate extrapulmonary tuberculosis from pulmonary TB and non-TB pleural effusions
Source: Front Med (Lausanne). 2026 Jun 11;13:1793040. doi: 10.3389/fmed.2026.1793040 (PMC13293869; doi:10.3389/fmed.2026.1793040)
Supplement: Supplementary file 3 [file Data_Sheet_1.xlsx]

## Sheet: Normalised log counts
Sample Identification	Category	Sample Type	Acylcarnitines																																								Amino acids
			C0	C2	C3	C3-DC (C4-OH)	C3-OH	C3:1	C4	C4:1	C5	C5-DC (C6-OH)	C5-M-DC	C5-OH (C3-DC-M)	C5:1	C5:1-DC	C6 (C4:1-DC)	C6:1	C7-DC	C8	C9	C10	C10:1	C10:2	C12	C12-DC	C12:1	C14	C14:1	C14:1-OH	C14:2	C14:2-OH	C16	C16-OH	C16:1	C16:1-OH	C16:2	C16:2-OH	C18	C18:1	C18:1-OH	C18:2	Alanine	Arginine	Asparagine	Aspartic acid	Citrulline	Glutamine	Glutamic acid
HC1	Healthy control (HC)	Serum	4.68	3.7	2.73	1.86	1.01	1.01	2.43	1.25	2.7	1.82	1.6	1.61	1.44	1.34	2.09	1.6	1.54	1.86	1.49	2.37	2.55	1.81	2.4	1.66	2.25	2.23	1.89	1.33	1.92	1.09	2.51	1.1	1.26	1.07	0.929	1.03	2.18	2.12	1.29	1.62	5.68	5.25	4.67	4.47	4.56	5.65	5.23
HC2	Healthy control (HC)	Serum	4.59	3.49	2.31	2.15	1.46	1.41	1.92	1.51	2.05	2.02	1.98	1.87	1.74	1.64	1.63	1.92	1.55	1.91	1.5	1.85	2.38	2.05	1.67	1.66	2.17	1.67	1.8	1.26	2.48	1.24	2.07	1.18	1.34	1.4	1.02	1.3	1.92	2.25	1.93	1.74	5.47	4.89	4.61	4.25	4.22	5.66	4.78
HC3	Healthy control (HC)	Serum	4.47	3.35	2.34	2.5	1.03	0.752	2.06	1	2.31	1.72	1.5	1.54	1.44	1.21	1.63	1.62	1.17	1.66	1.42	1.89	2.33	1.74	1.86	1.63	2.01	1.77	1.81	0.84	1.62	1.06	1.97	1.04	1.12	0.974	0.81	0.962	1.68	1.99	0.988	1.51	5.65	5	4.65	4.51	4.37	5.64	5.3
HC4	Healthy control (HC)	Serum	4.57	3.52	2.47	2	1.16	1.06	2.35	1.21	2.5	1.82	1.72	1.6	1.54	1.37	1.78	1.63	1.6	1.68	1.38	2.06	2.33	1.77	1.85	1.57	2.1	1.77	1.84	1.04	1.83	1.08	2.06	1.09	1.23	1.01	1.07	0.874	1.78	2.11	1.3	1.53	5.45	5.08	4.66	4.45	4.43	5.54	5.12
HC5	Healthy control (HC)	Serum	4.67	3.62	2.35	2.49	1.47	1.25	2.64	1.55	2.61	2.4	2.38	2.15	1.82	1.77	1.89	1.97	1.95	2	2.34	2.55	2.88	2.24	2.16	1.76	2.52	1.7	2.14	1.51	2.57	1.49	2.16	1.2	1.44	1.42	1.25	1.39	1.94	2.26	2.06	1.99	5.74	5.18	4.63	4.75	4.86	5.62	5.19
HC6	Healthy control (HC)	Serum	4.68	3.76	2.21	2.35	1.25	1.24	1.97	1.48	2.01	1.91	-∞	-∞	1.85	1.62	1.97	1.85	1.53	1.86	1.32	2.3	2.55	1.88	2.03	1.62	2.24	1.83	1.96	1.21	2.42	1.26	2.14	1.02	1.54	1.29	1.38	1.35	1.81	2.24	1.74	1.96	5.61	5.27	4.6	4.82	4.55	5.53	5.58
HC7	Healthy control (HC)	Serum	4.71	3.3	2.39	1.88	1.39	0.88	1.7	1.23	2.12	1.82	1.59	1.61	1.51	1.27	1.56	1.68	1.54	1.85	1.56	2.46	2.75	2.04	2.04	1.6	2.39	1.85	2.15	1.29	2.12	1.26	2.13	1.23	1.49	1.12	1.23	1.19	1.84	2.34	1.33	2.12	5.59	5.26	4.49	4.72	4.41	5.6	5.4
HC8	Healthy control (HC)	Serum	4.54	3.23	2.39	1.4	0.856	0.695	1.91	1.01	2.08	1.7	1.51	1.46	1.3	1.16	1.52	1.49	1.25	1.69	1.86	2.2	2.49	1.89	1.74	1.54	2.18	1.78	2	1.22	1.64	1.06	2.01	1.15	1.27	1.07	0.856	0.956	1.67	2.25	1.02	1.73	5.55	5.33	4.61	4.55	4.32	5.61	5.26
HC9	Healthy control (HC)	Serum	4.62	3.45	2.17	2.02	1.18	0.998	1.86	1.39	2.21	1.97	1.82	1.69	1.48	1.6	2.05	1.74	1.52	2.03	1.5	2.62	2.69	1.97	2.06	1.62	2.38	1.86	2.11	1.39	2.37	1.3	2.1	1.3	1.5	1.27	1.4	1.24	1.65	2.28	1.75	1.65	5.64	5.29	4.41	4.77	4.44	4.89	5.66
HC10	Healthy control (HC)	Serum	4.62	3.28	2.53	2.5	0.927	-∞	2.12	1.06	2.22	1.82	1.43	1.51	1.32	1.06	1.43	1.54	1.11	1.53	1.57	1.75	2.39	2.03	1.59	1.55	2.13	1.63	1.75	1.22	1.48	0.953	1.88	1.2	0.914	0.963	0.766	1.02	1.61	2.04	0.903	1.57	5.74	5.29	4.79	4.67	4.42	5.63	5.3
PTB1	Pulmonary TB (PTB)	Serum	4.53	3.56	2.3	1.74	1.36	1.04	2	1.3	2.07	1.85	1.69	1.66	-∞	1.4	1.7	1.67	1.57	1.91	1.61	2.55	2.66	1.91	2.17	1.62	2.39	1.93	2.09	1.43	2.24	1.13	1.99	1	1.62	1.35	1.17	1.21	1.72	2.14	1.54	1.7	5.45	5.01	4.45	4.34	4.22	5.64	4.64
PTB2	Pulmonary TB (PTB)	Serum	4.44	3.43	2.5	2.25	1.06	1.31	1.86	1.45	2.11	1.81	1.74	1.85	1.54	1.49	1.67	1.82	1.49	1.86	1.47	2.3	2.6	1.95	1.94	1.55	2.38	1.78	2.03	1.17	2.45	1.18	2.05	1.15	1.4	1.4	1.17	1.1	1.86	2.27	1.78	1.88	5.59	5.06	4.65	4.55	4.53	5.78	5.19
PTB3	Pulmonary TB (PTB)	Serum	4.42	3.38	1.9	2.03	1.07	1.12	1.88	1.11	1.66	1.88	1.59	1.58	1.42	1.23	1.57	1.62	1.36	1.6	1.26	1.93	2.44	1.88	1.77	1.52	2.17	1.76	1.74	1.2	1.85	0.9	1.93	0.953	1.34	1.08	1.1	0.966	1.66	2.15	1.02	1.74	5.31	4.97	4.43	4.4	4.19	5.57	4.67
PTB4	Pulmonary TB (PTB)	Serum	4.08	3.45	1.99	1.62	1.61	1.08	2.22	1.2	2.52	1.84	1.66	1.68	1.54	1.4	1.5	1.65	1.42	1.64	1.35	2.05	2.36	1.78	1.82	1.49	2.11	1.72	1.71	1.18	1.8	0.969	2.01	0.739	1.38	1.09	1.08	1.07	1.67	2.15	1.05	1.56	5.27	5.06	4.46	4.55	3.86	5.48	4.89
PTB5	Pulmonary TB (PTB)	Serum	4.59	3.7	2.36	1.74	-∞	0.83	2.16	1.05	2.24	1.76	1.58	1.41	1.4	1.31	2	1.62	1.24	2.04	1.36	2.54	2.54	1.84	2.03	1.61	2.17	1.89	1.79	1.14	1.94	1.01	2.17	1.14	1.49	1.15	1.13	1.14	1.77	2.18	1.1	1.81	5.6	5.06	4.62	4.21	4.38	5.88	4.72
PTB6	Pulmonary TB (PTB)	Serum	4.65	3.7	2.55	1.63	1.01	0.937	2.12	1.16	2.27	1.79	1.58	1.65	1.54	1.28	1.89	1.6	1.33	1.74	1.36	2.34	2.23	1.8	1.86	1.56	2.03	1.93	1.68	1.18	1.53	0.976	2.19	1.2	1.41	1.2	1.04	1.07	1.91	2.21	1.1	1.47	5.71	5	4.51	4.57	4.13	5.72	5.19
PTB7	Pulmonary TB (PTB)	Serum	4.76	3.89	2.66	1.64	1.18	1.71	2.2	1.32	2.45	1.87	1.58	1.79	1.42	1.31	1.9	2.15	1.57	1.74	1.68	2.24	2.57	1.98	1.9	1.68	2.32	1.85	1.84	1.3	1.98	1.12	2.11	0.984	1.58	1.21	1.25	1.26	1.65	2.3	1.27	1.95	5.47	4.92	4.55	4.36	4.3	5.58	5.21
PTB8	Pulmonary TB (PTB)	Serum	4.81	3.84	2.77	2.32	1.05	1.02	2.78	1.09	2.93	1.87	1.71	2.24	1.39	1.21	2.09	1.52	1.58	2.03	1.64	2.56	2.61	2.02	2.17	1.57	2.3	1.86	1.97	1.37	2.03	1.13	2	1.07	1.36	0.971	1.08	1.09	1.62	2.11	0.933	1.51	5.65	5.18	4.63	4.34	4.65	5.68	5.23
PTB9	Pulmonary TB (PTB)	Serum	4.84	3.81	2.84	1.75	1.05	1.22	2.7	0.989	3	1.89	1.63	2	1.24	1.19	1.71	1.57	1.34	1.55	1.36	1.94	2.37	1.7	1.53	1.55	2.03	1.67	1.55	1.13	1.5	0.918	1.78	1.15	1.25	0.951	0.825	1.11	1.51	2.1	1.07	1.66	5.5	5.25	4.59	4.51	4.5	5.57	4.95
PTB10	Pulmonary TB (PTB)	Serum	4.55	3.52	2.22	1.89	0.923	0.768	2.31	0.91	2.11	1.72	1.58	1.43	1.14	1.07	1.6	1.5	1.31	1.65	1.41	2.27	2.48	1.84	1.92	1.52	2.25	1.81	1.75	1.11	1.73	1.04	1.92	1	1.27	1.04	1.09	0.935	1.58	2.09	0.92	1.53	5.48	4.94	4.56	4.54	4.26	5.74	4.96
PlTB1	Pleural TB (PlTB)	Serum	4.68	3.59	2.4	2.47	1.45	1.34	2.24	1.56	2.44	1.98	1.96	1.81	1.72	1.76	1.79	1.87	1.53	1.97	1.6	2.22	2.58	2.1	1.91	1.7	2.28	1.76	1.93	1.36	2.43	1.18	2.06	1.1	1.38	1.1	1.24	1.03	1.93	2.21	1.83	1.78	5.5	5.18	4.57	4.32	4.37	5.81	4.75
PlTB2	Pleural TB (PlTB)	Serum	4.66	3.83	2.59	1.9	0.949	0.907	1.96	1.21	1.78	1.89	1.55	1.59	1.2	1.18	1.61	1.6	1.44	1.56	1.31	2.02	2.37	1.84	1.84	1.56	2.21	1.81	1.83	1.33	1.93	1.27	2.12	1.07	1.67	1.19	1.15	1.25	1.66	2.39	1.02	1.97	5.48	5.12	4.63	4.78	4.1	5.59	5.16
PlTB3	Pleural TB (PlTB)	Serum	4.7	3.61	2.67	1.89	1.06	1.02	2.32	1.2	1.96	1.74	1.58	1.7	1.44	1.38	1.56	1.65	1.75	1.66	1.31	1.87	2.48	1.98	1.6	1.58	2.23	1.7	1.91	1.18	1.96	0.907	2.03	0.905	1.23	1.06	0.966	1.15	1.62	2.24	1.39	1.71	5.51	5.06	4.6	4.35	4.23	5.76	4.8
PlTB4	Pleural TB (PlTB)	Serum	4.6	3.8	2.55	1.83	0.808	0.786	2.23	1.11	2.31	1.94	1.71	1.71	1.26	1.36	1.79	1.54	1.54	1.76	1.76	2.39	2.59	2.05	1.97	1.53	2.27	1.91	1.75	1.4	1.72	1.16	2.07	1.12	1.4	1.18	1.05	1.17	1.73	2.19	0.791	1.73	5.5	5.1	4.46	4.19	4.61	5.67	4.82
PlTB5	Pleural TB (PlTB)	Serum	4.37	3.45	2.15	2.39	1.41	1.15	1.92	1.47	1.8	2.01	1.92	1.77	1.77	1.63	1.76	1.88	-∞	1.95	1.48	2.29	2.54	2.02	1.79	1.59	2.17	1.73	1.7	1.11	2.34	1.16	1.65	1.12	0.978	1.08	1.14	1.09	1.75	2.02	1.61	1.47	5.4	4.94	4.39	4.31	4.13	5.56	4.57
PlTB6	Pleural TB (PlTB)	Serum	4.76	3.98	2.36	2.22	0.959	0.966	2.18	1.04	2.15	1.93	1.57	1.48	1.38	1.22	1.88	1.58	1.5	2.07	1.49	2.58	2.61	2.02	2.08	1.65	2.28	1.88	1.93	1.34	2.03	1.29	2.16	1.13	1.72	1.3	1.41	1.2	1.81	2.34	1.17	2.07	5.53	5.09	4.71	4.12	4.65	5.93	4.79
PlTB7	Pleural TB (PlTB)	Serum	4.53	3.6	2.32	1.69	1.11	0.928	2.18	1.16	2.18	1.84	1.63	1.72	1.75	1.23	1.73	1.58	1.33	1.77	1.26	2.29	2.42	1.97	1.85	1.32	2.05	1.79	1.69	1.09	1.83	1.03	2.09	1.15	1.38	1.08	1.09	1.01	1.74	2.15	1.05	1.82	5.58	5.14	4.64	4.51	4.36	5.81	4.79
PlTB8	Pleural TB (PlTB)	Serum	4.5	3.78	2.32	2.5	1.48	1.31	2.29	1.52	2.2	2.03	1.97	1.87	1.89	1.73	1.84	1.87	1.45	1.94	1.47	2.08	2.56	2.01	1.85	1.67	2.23	1.84	1.91	1.25	2.46	1.34	2.04	1.02	1.52	1.26	1.18	1.21	1.83	2.25	1.79	1.92	5.51	5.15	4.54	4.01	4.47	5.82	5.06
PlTB9	Pleural TB (PlTB)	Serum	4.67	3.92	2.53	1.74	0.917	1.12	1.95	1.16	2.04	1.84	1.58	1.59	1.24	1.27	1.78	1.61	1.5	1.69	1.33	2.25	2.35	1.77	1.86	1.68	2.15	1.83	1.9	1.33	1.81	1.06	2.28	1.16	1.56	1.21	1.16	1.27	1.66	2.31	1.16	1.84	5.53	5.22	4.59	4.71	4.29	5.57	5.35
PlTB10	Pleural TB (PlTB)	Serum	4.41	3.66	2.05	1.99	1.22	1.1	2.07	1.35	2.05	1.89	1.69	1.61	1.47	1.48	1.76	1.73	1.43	1.78	1.28	2.39	2.63	1.9	1.93	1.58	2.42	1.73	2.05	1.24	2.33	1.3	1.87	1.13	1.4	1.18	1.2	1.18	1.55	2.15	1.69	1.75	5.37	5.12	4.46	4.55	4.25	5.55	5.02
PlTB11	Pleural TB (PlTB)	Pleural fluid	4.51	3.46	2.56	1.76	0.958	1.02	2.21	1.28	2.16	1.89	1.89	1.63	1.51	1.42	1.68	1.61	1.52	1.68	1.24	1.97	2.42	1.86	1.73	1.58	2.15	1.79	1.54	1.26	1.94	1.13	1.95	0.977	1.4	1.11	1.27	1.09	1.72	2.02	1.35	1.46	5.13	4.7	4.29	3.41	4.03	5.51	4.26
PlTB12	Pleural TB (PlTB)	Pleural fluid	4.66	3.57	2.53	2.02	0.74	1.03	2.24	1.01	2.22	1.76	1.59	1.57	1.19	1.13	1.83	1.55	1.25	1.68	1.42	2.42	2.38	1.86	2.25	1.55	2.26	2.38	1.97	1.5	1.79	1.08	2.79	1.36	2.05	1.52	1.61	1.38	2.54	2.54	1.26	2.02	5.36	4.85	4.35	3.67	4.18	5.56	4.59
PlTB13	Pleural TB (PlTB)	Pleural fluid	4.64	3.51	2.49	1.94	1.1	0.842	2.08	1.13	2.13	1.88	1.7	1.68	1.42	1.21	1.65	1.6	1.21	1.54	1.26	1.88	2.37	1.85	1.76	1.56	2.11	1.74	1.58	1.09	1.62	0.921	1.94	1.05	1.29	1.08	1.17	1.05	1.68	1.97	0.997	1.46	5.54	5.06	4.74	3.41	4.48	5.81	4.51
PlTB14	Pleural TB (PlTB)	Pleural fluid	4.56	3.64	2.29	1.56	1.18	0.841	2.07	1.01	2.16	1.77	1.54	1.51	1.26	1.3	1.68	1.56	1.26	1.52	1.31	2.05	2.27	1.72	1.99	1.6	2.11	2.17	1.76	1.34	1.87	1.1	2.62	1.16	1.84	1.5	1.42	1.26	2.27	2.35	1.26	1.94	5.51	4.93	4.55	3.72	4.34	5.63	4.96
PlTB15	Pleural TB (PlTB)	Pleural fluid	4.65	3.37	2.39	2.19	1.02	1.06	2.03	0.908	2.08	1.87	1.54	1.64	1.16	1.11	1.46	1.54	1.11	1.55	1.27	1.96	2.47	1.87	1.76	1.49	2.15	1.89	1.58	1.3	1.73	1.15	2.23	1.11	1.59	1.09	1.4	1.03	1.77	2.16	0.96	1.81	5.45	5.14	4.84	3.71	4.38	5.84	4.61
PlTB16	Pleural TB (PlTB)	Pleural fluid	4.55	3.88	2.44	1.83	1.45	1.01	2.38	1.08	2.69	1.83	1.57	1.56	1.23	1.17	1.95	1.58	1.48	1.75	1.32	2.32	2.62	1.92	2.14	1.63	2.34	2.27	2.04	1.58	2.08	1.13	2.7	1.23	1.94	1.44	1.75	1.34	2.23	2.4	1.26	2.21	5.2	4.84	4.47	3.32	4.06	5.63	4.31
PlTB17	Pleural TB (PlTB)	Pleural fluid	4.4	3.53	2.18	2.32	0.826	0.947	2.03	1.13	1.95	1.88	1.81	1.54	1.44	1.35	1.7	1.72	1.45	1.74	1.26	2.05	2.48	1.83	1.77	1.62	2.12	1.81	1.6	1.1	1.93	0.944	1.88	1.06	1.28	1.09	0.984	1.14	1.72	2.03	1.3	1.39	5.27	4.77	4.56	3.26	4.27	5.66	4.12
PlTB18	Pleural TB (PlTB)	Pleural fluid	4.77	3.77	2.6	2.02	1.09	1.19	2.22	1.2	2.26	1.9	1.72	1.97	1.71	1.46	1.85	1.67	1.47	1.78	1.36	2.21	2.44	1.84	1.66	1.55	2.13	1.89	1.66	1.29	2.02	1.11	2.03	1.15	1.4	1.27	1.32	1.32	1.78	2.08	1.32	1.58	5.35	5.01	4.64	3.54	4.04	5.71	4.5
PlTB19	Pleural TB (PlTB)	Pleural fluid	4.64	3.6	2.34	1.84	1.07	0.934	2.24	1.03	2.04	1.87	1.61	1.7	1.15	1.09	1.73	1.51	1.13	1.56	1.14	1.98	2.44	1.79	1.77	1.57	2.15	1.75	1.66	1.13	1.57	0.846	2.09	0.916	1.44	1.05	1.37	1.15	1.81	2.16	1	1.84	5.43	5.13	4.75	3.48	4.49	5.73	4.46
PlTB20	Pleural TB (PlTB)	Pleural fluid	4.71	3.91	2.54	2.21	1.23	1.15	2.97	1.49	2.35	1.96	1.87	1.75	1.71	1.62	2	1.87	1.46	1.86	1.48	2.31	2.5	1.86	1.86	1.58	2.27	1.9	1.78	1.13	2.39	1.16	2.25	1.04	1.71	1.2	1.19	1.29	1.88	2.21	1.8	1.79	5.44	4.99	4.61	3.78	4.38	5.69	5.01
OD1	Other Diseases (ODs)	Serum	4.64	4.02	2.34	1.78	1.05	0.84	2.08	1.18	2.06	1.81	1.57	1.8	1.18	1.17	1.98	1.6	1.33	2.06	1.38	2.49	2.43	1.93	2.13	1.6	2.33	1.97	2.21	1.46	2.25	1.09	2.19	1.14	1.9	1.25	1.54	1.23	1.64	2.36	1.27	1.96	5.49	4.93	4.55	4.21	4.06	5.71	4.91
OD2	Other Diseases (ODs)	Serum	4.61	3.7	2.48	1.39	0.773	0.855	2.14	1.08	1.91	1.69	1.6	1.35	1.26	1.21	1.82	1.47	1.26	1.67	1.55	2.31	2.46	1.95	1.98	1.55	2.12	1.97	1.9	1.26	1.72	1.12	2.37	1.17	1.72	1.25	1.19	1.21	1.86	2.44	1.1	2.06	5.63	5.05	4.63	4.41	4.65	5.87	4.87
OD3	Other Diseases (ODs)	Serum	4.76	3.91	2.63	2.01	1.4	1.05	2.46	1.15	2.86	1.82	1.8	1.52	1.15	1.14	2.04	1.53	1.23	2.06	1.39	2.54	2.58	1.95	1.89	1.54	2.23	1.71	1.76	1.27	1.78	0.941	1.78	0.989	1.39	1.06	0.994	0.881	1.44	2.13	0.819	1.43	5.29	4.63	4.34	3.72	3.79	5.58	4.58
OD4	Other Diseases (ODs)	Serum	4.66	3.71	2.52	2.19	1.01	0.925	2.4	1.16	2.43	1.82	1.65	1.7	1.57	1.38	1.75	1.65	1.49	1.69	1.42	2.15	2.39	1.87	1.77	1.6	2.16	1.68	1.74	1.13	1.83	1.22	1.85	1.07	1.12	0.955	1.1	1.15	1.57	2.11	1.31	1.6	5.52	5.13	4.66	4	4.27	5.71	4.73
OD5	Other Diseases (ODs)	Serum	4.49	3.45	2.5	1.7	1.61	1.05	2.44	1.07	2.8	1.81	1.69	1.61	1.24	1.21	1.45	1.54	1.39	1.59	1.75	2.22	2.26	1.95	1.85	1.57	2.12	1.83	1.82	1.3	1.39	1	1.92	1.03	1.37	1.07	0.909	1	1.51	2.11	0.794	1.33	5.36	4.93	4.34	4.36	4.09	5.62	4.91
OD6	Other Diseases (ODs)	Serum	4.6	3.93	2.25	2.38	1.09	0.848	2.1	1.08	1.93	1.83	1.58	1.63	1.53	1.34	1.88	1.58	1.47	1.8	1.27	2.45	2.43	1.71	2.05	1.52	2.37	1.94	2.05	1.36	1.99	1.19	2.19	1.2	1.74	1.28	1.35	1.26	1.73	2.35	1.28	1.63	5.53	5.05	4.58	4.32	4.34	5.54	5.36
OD7	Other Diseases (ODs)	Serum	4.75	3.15	2.11	1.99	1.08	0.793	1.81	0.949	2.05	1.81	1.57	1.61	1.6	1.18	1.63	1.6	1.25	1.73	1.42	2.37	2.47	1.73	2.02	1.54	2.27	1.87	1.93	1.37	1.9	1.19	2.2	1.04	1.7	1.12	1.17	1.11	1.8	2.33	1.25	1.83	5.68	5.44	4.51	4.89	4.38	5.2	5.54
OD8	Other Diseases (ODs)	Serum	4.63	3.89	2.52	2.43	1.61	1.41	2.63	1.59	3.47	2.04	1.93	2.1	1.84	1.72	2.08	1.93	1.65	2.1	1.82	2.75	2.75	2.04	2.21	1.7	2.48	2	2.13	1.36	2.52	1.44	2.1	1.26	1.77	1.29	1.43	1.3	1.82	2.15	1.81	1.74	5.43	5.07	4.36	4.06	4.44	5.35	5.51
OD9	Other Diseases (ODs)	Serum	4.75	3.47	2.45	2.36	1.37	-∞	2.3	1.35	2.28	1.96	1.93	1.84	1.69	1.63	1.56	1.81	1.42	1.83	1.34	2.04	2.49	1.87	1.73	1.67	2.22	1.74	1.75	1.34	2.16	1.16	2.2	1.18	1.33	1.07	1.06	1.14	1.89	2.11	1.66	1.6	5.66	5.15	4.7	4.15	4.22	5.79	4.79
OD10	Other Diseases (ODs)	Serum	4.55	3.44	2.27	2.17	1.09	0.995	2.56	1.26	2.24	1.75	1.62	1.46	1.42	1.31	1.74	1.73	1.3	1.75	1.5	2.31	2.54	1.87	1.8	1.45	2.17	1.72	1.89	1.2	1.8	1.14	1.87	1.07	1.32	0.908	1.16	1	1.58	2.16	0.987	1.77	5.47	4.99	4.34	4.04	4.56	5.6	5.14
OD11	Other Diseases (ODs)	Pleural fluid	4.9	4.13	2.8	2.04	1.38	-∞	2.58	1.45	2.31	1.99	1.95	1.88	1.89	1.53	1.95	1.82	1.68	1.93	1.45	2.29	2.56	1.92	1.87	1.52	2.3	1.87	1.77	1.43	2.41	1.36	2.67	1.49	1.78	1.47	1.3	1.32	2.37	2.47	1.94	2.37	5.69	5.13	5	4.32	4.48	5.8	4.78
OD12	Other Diseases (ODs)	Pleural fluid	4.6	3.77	2.41	1.91	1.24	0.928	2.1	1.25	2.2	1.76	1.64	1.52	1.28	1.21	1.73	1.59	1.21	1.6	1.3	2.02	2.42	1.9	1.74	1.53	2.04	1.62	1.56	1.25	1.57	1.16	1.82	0.991	1.36	1.15	0.993	1.11	1.57	2.08	0.926	1.51	5.49	5.04	4.69	3	4.56	5.89	4.52
OD13	Other Diseases (ODs)	Pleural fluid	4.71	3.57	2.47	1.57	0.909	0.896	2.31	0.938	2.15	1.69	1.55	1.47	1.19	1.11	1.54	1.52	1.24	1.64	1.37	1.91	2.37	1.95	1.62	1.56	2.1	1.77	1.71	1.27	1.6	1.26	1.94	1.35	1.37	1.19	1.14	1.01	1.51	2.15	0.958	1.43	5.61	5.08	4.75	3.61	4.53	5.83	5.11
OD14	Other Diseases (ODs)	Pleural fluid	4.62	3.93	2.49	2.03	0.876	0.936	2.22	1.14	2.71	1.76	1.73	1.66	1.61	1.23	1.93	1.66	1.31	1.85	1.36	2.33	2.4	1.88	1.96	1.53	2.15	2.02	1.72	1.4	1.8	1.1	2.41	1.25	1.71	1.2	1.28	1.27	2.11	2.51	1.15	1.95	5.47	4.79	4.56	3.82	4.17	5.68	4.87
OD15	Other Diseases (ODs)	Pleural fluid	4.66	3.59	2.33	1.95	1.1	0.885	2.13	1.11	1.83	1.72	1.62	1.53	1.59	1.23	1.6	1.59	1.2	1.62	1.32	1.8	2.25	1.82	1.55	1.41	1.91	1.67	1.55	1.19	1.67	1.14	1.88	1.27	1.37	0.912	0.965	1.19	1.68	1.99	1.04	1.49	5.62	5.1	4.85	3.72	4.49	5.87	4.58
OD16	Other Diseases (ODs)	Pleural fluid	5.07	4.21	3	2.47	1.54	1.18	2.74	1.42	3.03	2.07	1.91	1.78	1.76	1.59	2.33	1.86	1.54	2.01	1.48	2.48	2.69	1.93	2.03	1.64	2.36	1.76	1.78	1.26	2.33	1.04	2.18	1.29	1.51	1.16	1.35	1.16	1.93	2.15	1.63	1.7	5.53	5.07	4.85	3.91	4.1	5.98	4.75
OD17	Other Diseases (ODs)	Pleural fluid	4.7	3.74	2.6	2	0.843	0.975	2.85	1.02	2.42	1.74	1.5	1.71	1.22	1.16	2.12	1.52	1.28	1.88	1.39	2.45	2.42	1.92	2.18	1.57	2.11	2.27	1.76	1.37	1.79	1.21	2.36	1.31	1.57	1.14	1.44	1.26	1.82	2.06	0.962	1.63	5.66	5.22	4.97	4.12	4.22	5.89	4.86
OD18	Other Diseases (ODs)	Pleural fluid	4.48	3.48	2.5	1.81	1.61	0.956	2.4	1.2	2.74	1.85	1.81	1.64	1.19	1.23	1.56	1.55	1.28	1.54	1.52	2.08	2.3	1.83	1.66	1.52	2.16	1.76	1.53	1.12	1.33	0.948	1.81	0.98	1.25	1.16	0.974	1.02	1.45	2.06	0.972	1.16	5.23	4.69	4.58	3.28	4.07	5.64	4.66
OD19	Other Diseases (ODs)	Pleural fluid	4.65	3.78	2.47	2.13	1.29	0.853	2.33	1.08	2.26	1.78	1.58	1.51	1.1	1.09	1.9	1.43	1.22	1.57	1.24	2.09	2.41	1.78	1.7	1.52	2.16	1.75	1.64	1.28	1.53	0.994	1.84	1.21	1.44	1.04	1.09	1.08	1.51	2.08	1.05	1.37	5.65	4.97	4.71	3.59	4	5.9	4.36
OD20	Other Diseases (ODs)	Pleural fluid	4.73	3.77	2.6	2.22	1.47	1.13	2.46	1.12	2.78	1.82	1.66	1.86	1.61	1.24	1.86	1.67	1.44	1.81	1.51	2.32	2.5	1.8	1.91	1.53	2.2	1.84	1.73	1.27	2.02	1.25	2.06	1.27	1.37	1.22	1.29	1.33	1.79	2.15	1.27	1.68	5.5	5.16	4.84	3.86	4.39	5.78	5.01
Concentrations of metabolites are presented as log nano molar (nM)
[truncated: 138 more columns]
